# Supplementary material for: Tubulin Carboxypeptidase Activity Promotes Focal Gelatin Degradation in Breast Tumor Cells and Induces Apoptosis in Breast Epithelial Cells That Is Overcome by Oncogenic Signaling
Source: Cancers (Basel). 2022 Mar 28;14(7):1707. doi: 10.3390/cancers14071707 (PMC8996877; doi:10.3390/cancers14071707)
Supplement: Supplementary file 1 [file cancers-14-01707-s001.zip]

Archive with 2 entries (2 files):
- cancers-1658953-Figure S8.pdf
- cancers-1658953-suppl-3.22.pdf
